# Supplementary material for: Association between Socioeconomic Position of the Family and Adolescent Obesity in Germany—Analysis of the Mediating Role of Familial Determinants
Source: J Obes. 2024 Nov 5;2024:7903972. doi: 10.1155/2024/7903972 (PMC11557177; doi:10.1155/2024/7903972)
Supplement: Supplementary Materials — Table A1: Pearson's Correlation Coefficient for the associations between the single SEP variables (n = 2,716). Table A2: point-biserial correlation coefficient for the association with adolescent's obesity. [file 7903972.f1.zip]

Archive with 2 entries (2 files):
- Supplementary material_ Table A1.docx
- Supplementary material_ Table A2.docx
